# Supplementary material for: Carbon Dot-Linked Hydrogel-Composite Scaffold with Sequential Release of Multi-Drug for Bone Repair
Source: Gels. 2026 May 29;12(6):471. doi: 10.3390/gels12060471 (PMC13298461; doi:10.3390/gels12060471)
Supplement: Supplementary file 1 [file gels-12-00471-s001.zip]

Archive with 1 entries (1 files):
- gels-4278460-supplementary.pdf
